# Supplementary material for: Association of Lower COMT Activity Alleles with Aggressive Traits in Male Youth with Conduct Disorder Living in a Correctional Facility
Source: Biomolecules. 2025 Apr 9;15(4):554. doi: 10.3390/biom15040554 (PMC12024663; doi:10.3390/biom15040554)
Supplement: Supplementary file 1 [file biomolecules-15-00554-s001.zip]

Archive with 1 entries (1 files):
- biomolecules-3475157-supplementary.pdf
